# Supplementary material for: Clinical results following colonic resection for ulcerative colitis in elderly individuals (elderly-onset vs. nonelderly onset)
Source: BMC Surg. 2022 Jun 3;22:215. doi: 10.1186/s12893-022-01664-2 (PMC9166649; doi:10.1186/s12893-022-01664-2)
Supplement: Supplementary file 1 — Additional file 1. Patient data in this study. [file 12893_2022_1664_MOESM1_ESM.xlsx]

## Sheet: 全体
Age a:65-70 b:71-75 c:76-80 d:81-	Sex	UC onset Age	onset60over	death	初発年月日	初回手術日	duration	Duration（ヶ月）	Extent	病期の分類	severity	臨床経過	Matts	total steroid	steroid dose	steroid	immunomodulater	Cytapheresis	IFX	ADA	Surgical indication	手術適応-2	グループ分け	emergency	C-D3以上	complication
a	1	64	1	0	1991-03-01	1992-10-21	590	19.6667	0	0	2	1	3	5430	80	1	0	0	0	0	5	0	4	0	0	VPC多発
a	0	63	1	0	2007-02-01	2009-05-28	837	27.9	0	0	2	0	3	2000	60	1	0	0	0	0	5	0	4	0	0
a	0	60	1	0	1993-01-01	1997-04-10	1539	51.3	0	0	2	0	4		50	1	0	1	0	0	5	0	4	0	1	MRSA肺炎、ARDS、DICで（97/5/15)死亡
a	1	63	1	0	2007-11-01	2009-09-14	673	22.4333	0	0	1	0	2	5800	20	1	1	0	0	0	4	1	3	1	0
a	1	64	1	0	2008-01-01	2009-12-19	708	23.6	0	0	2	0	2	4000	20	1	0	1	0	0	4	1	3	1	0
a	1	65	1	0	2005-05-01	2005-08-17	106	3.53333	0	0	1	3	2	1745	15	1	0	0	0	0	2	2	3	1	0
a	0	62	1	0	2011-12-01	2014-04-09	848	28.2667	1	0	1	0	2	15000	15	1	1	1	0	1	4	1	3	1	0
a	1	25	0	0	1975-01-01	2014-12-24	14393	479.767	0	0	0	1	2	150000	10	1	0	0	0	0	4	1	1	1	0
a	0	61	1	0	2000-01-01	2004-11-18	1757	58.5667	0	0	1	0	2	15000	7.5	1	0	0	0	0	4	1	3	1	0
a	0	45	0	0	1996-04-01	2016-10-06	7385	246.167	1	0	0	0	2	45625	5	1	0	0	0	0	2	2	1	1	0
a	0	62	1	0	2015-04-01	2018-04-12	1091	36.3667	1	0	1	0	2	2000	5	1	1	0	1	0	4	1	3	1	0
a	1	53	0	0	1992-12-01	2003-09-11	3880	129.333	0	0	0	0	2		0	0	0	0	0	0	2	2	1	1	0
a	0	45	0	0	1984-01-01	2005-03-02	7621	254.033	1	0	0	0	2	10000	0	0	0	1	0	0	2	2	1	1	0
a	1	39	0	0	1981-04-01	2007-04-26	9385	312.833	0	0	1	0	4	20000	0	0	0	1	0	0	4	1	1	1	0
a	0	34	0	0	1982-01-01	2002-03-01	7260	242	0	0	1	0	2	1000	0	0	0	0	0	0	4	1	1	1	1	不明
a	1	35	0	0	1984-01-01	2014-03-26	10885	362.833	0	1	0	0	1	0	0	0	0	0	0	0	2	2	1	1	0
a	1	61	1	0	2010-09-01	2014-09-08	1447	48.2333	0	0	0	0	2	0	0	0	0	0	0	0	2	2	3	1	0
a	0	57	0	0	2008-12-01	2015-03-23	2272	75.7333	0	0	2	0	3	20773	0	0	0	0	1	0	4	1	1	1	0
a	0	32	0	0	1993-05-01	2016-05-19	8298	276.6	1	1	0	0	2	30000	0	0	1	1	0	0	2	2	1	1	0
a	1	35	0	0	1987-01-01	2017-02-27	10856	361.867	1	1	0	0	1	1000	0	0	0	0	0	0	2	2	1	1	0
a	0	43	0	0	1995-01-01	2017-10-16	8205	273.5	0	0	1	0	3	5000	0	0	1	1	1	1	4	1	1	1	0
a	0	58	0	0	2011-04-01	2018-03-01	2490	83	0	0	1	0	3	3700	0	0	1	1	1	0	4	1	1	1	0
a	0	62	1	0	2005-04-01	2006-10-01	540	18	0	0	2	0	3	10000	60	1	0	0	0	0	1	0	4	0	0
a	1	66	1	0	2016-06-01	2016-07-28	57	1.9	0	0	2	2	3	450	60	1	1	0	0	0	5	0	4	0	0	0
a	0	36	0	0	1972-01-01	2002-09-18	11057	368.567	1	0	1	0	3	5400	60	1	0	0	0	0	4	1	1	1	1
a	1	52	0	0	1996-05-01	2010-01-06	4925	164.167	0	0	2	0	3	15000	50	1	1	1	0	0	4	1	2	0	1
a	0	62	1	1	2001-07-01	2005-07-17	1456	48.5333	0	0	2	0	3	1830	40	1	0	1	0	0	0	0	4	0	1
a	0	65	1	0	2008-04-01	2008-08-16	135	4.5	0	0	2	1	3	560	40	1	1	0	0	0	0	0	4	0	0
a	0	62	1	0	2005-01-01	2009-08-24	1673	55.7667	1	0	1	1	3	11000	40	1	0	1	0	0	4	1	3	1	0
a	1	63	1	0	2014-07-28	2016-09-16	768	25.6	0	0	2	0	3	6805	40	1	1	0	0	0	4	1	3	1	0
a	1	61	1	0	2008-01-01	2013-11-18	2117	70.5667	0	0	1	0	2	15000	30	1	0	0	0	0	4	1	3	1	0
a	1	65	1	0	2010-05-01	2010-10-14	163	5.43333	1	0	2	3	4	1200	20	1	0	0	0	0	1	0	4	0	0
a	0	66	1	0	2011-09-01	2011-12-05	94	3.13333	0	0	2	3	3	1400	20	1	0	1	0	0	4	1	3	1	0
a	0	51	0	0	1978-01-01	1993-11-10	5709	190.3	0	0	1	0	2		10	1	0	0	0	0	3	0	2	0	1	人工肛門周囲ヘルニア
a	1	58	0	0	1995-03-01	2003-03-26	2905	96.8333	1	0	1	0	2	21600	10	1	1	1	0	0	4	1	1	1	0
a	0	62	1	0	2004-01-01	2008-09-01	1680	56	1	0	1	0	2	8000	10	1	0	1	0	0	4	1	3	1	0
a	0	53	0	0	1991-01-01	2008-08-18	6347	211.567	0	0	1	0	2	15000	7.5	1	1	0	0	0	2	2	1	1	1
a	1	64	1	0	2011-09-01	2013-08-28	717	23.9	0	0	1	1	3	7200	5	1	1	1	0	1	4	1	3	1	0
a	0	65	1	0	2015-07-01	2016-11-28	507	16.9	0	0	2	1	4	0	0	0	0	0	0	0	5	0	4	0	0	ストーマケアーに時間を要した
a	1	51	0	0	1993-01-01	2008-03-12	5471	182.367	0	0	0	0	1	100	0	0	0	0	0	0	2	2	1	1	0
a	0	53	0	0	1996-01-01	2009-05-14	4813	160.433	0	0	0	0	2	5000	0	0	0	0	0	0	4	1	1	1	0
a	1	56	0	0	2001-07-01	2012-07-04	3963	132.1	0	0	0	0	2	2000	0	0	0	1	0	0	2	2	1	1	0
a	0	46	0	0	1995-01-01	2015-03-26	7285	242.833	0	0	1	0	2	5000	0	0	0	0	0	0	2	2	1	1	0
a	0	62	1	0	2013-02-01	2017-03-01	1470	49	0	0	1	0	3	4130	0	0	0	1	0	0	4	1	3	1	0
a	0	65	1	0	2017-11-01	2018-05-28	207	6.9	0	0	2	0	3	4505	0	0	0	1	0	0	4	1	3	1	1	十二指腸潰瘍からの出血、残存直腸からの出血
a	0	67	1	0	2012-05-08	2012-06-01	23	0.766667	0	0	2	3	4	1600	80	1	0	0	0	0	0	0	4	0	0
a	0	66	1	0	2018-05-01	2018-08-31	120	4	0	0	2	2	4	160	80	1	0	0	0	0	1	0	4	0	0	胃潰瘍からの出血保存的に軽快
a	0	66	1	0	1997-08-01	1997-10-14	73	2.43333	0	0	2	2	3	10000	50	1	0	0	0	0	5	0	4	0	0
a	1	67	1	0	2012-06-01	2012-07-30	59	1.96667	1	0	2	3	3	370	30	1	0	0	0	0	2	2	3	1	0
a	1	57	0	0	1997-01-01	2007-12-05	3934	131.133	0	0	1	0	2	500	15	1	0	0	0	0	2	2	1	1	0
a	1	60	1	0	1994-08-01	2001-06-11	2470	82.3333	0	0	0	0	2	11000	10	1	0	0	0	0	8	1	3	1	0
a	0	63	1	0	2009-09-01	2013-12-16	1545	51.5	0	0	2	0	2	3050	10	1	0	1	0	0	4	1	3	1	0
a	1	66	1	0	2016-10-01	2017-08-23	322	10.7333	0	0	2	3	2	2960	10	1	0	1	0	0	4	1	3	1	0
a	1	60	1	0	1992-04-07	1999-04-07	2520	84	1	0	1	0	2	10000	5	1	0	0	0	0	4	1	3	1	0
a	1	64	1	0	1996-04-01	1999-06-24	1163	38.7667	0	0	1	0	3	5510	5	1	0	0	0	0	8	1	3	1	0
a	0	50	0	0	1991-01-01	2007-12-20	6109	203.633	1	0	1	0	3	7500	5	1	1	1	0	0	4	1	1	1	0
a	1	54	0	0	2000-01-01	2013-07-05	4864	162.133	0	0	1	0	3	25000	5	1	1	0	1	0	4	1	1	1	0
a	0	54	0	0	2001-01-01	2014-09-10	4929	164.3	0	0	1	0	2	14000	5	1	1	0	0	0	4	1	1	1	0
a	0	57	0	0	2005-01-01	2015-02-02	3631	121.033	1	0	0	1	2	18000	5	1	0	0	0	0	2	2	1	1	0
a	0	65	1	0	2014-10-01	2016-03-18	527	17.5667	0	0	1	0	2	3060	5	1	1	1	1	0	4	1	3	1	0
a	1	43	0	0	1989-09-01	2014-03-17	8836	294.533	0	0	1	0	2	9000	2.5	1	1	0	0	0	2	2	1	1	1
a	0	66	1	0	2014-09-01	2015-05-13	252	8.4	0	0	2	0	3	3000	0	0	1	0	1	0	5	0	4	0	0	術後高熱が持続カリニー疑いでﾊﾞｸﾀｰ投与
a	0	57	0	0	2006-01-01	2016-07-30	3809	126.967	0	0	2	0	2	0	0	0	1	1	0	0	5	0	2	0	0	誤嚥性肺炎
a	1	63	1	0	2005-01-01	2009-11-30	1769	58.9667	1	0	0	0	2	3000	0	0	0	0	0	0	7	1	3	1	0
a	0	66	1	0	2018-01-01	2018-03-14	73	2.43333	0	0	1	3	2	0	0	0	1	0	0	0	4	1	3	1	0	0
a	1	37	0	0	1989-01-01	2018-04-11	10540	351.333	0	1	1	0	2	5000	0	0	0	0	0	0	4	1	1	1	0	0
a	1	20	0	0	1971-01-01	2018-06-18	17087	569.567	0	0	1	0	3	0	0	0	0	0	0	0	2	2	1	1	0
a	0	58	0	0	1992-01-01	2002-03-27	3686	122.867	0	0	2	0	3	35000	60	1	0	0	0	0	5	0	2	0	0
a	1	63	1	0	1998-01-01	2003-11-22	2121	70.7	1	0	1	0	4	14040	60	1	0	0	0	0	0	0	4	0	0
a	0	68	1	0	2018-04-01	2018-05-04	33	1.1	0	0	2	3	3	13690	60	1	0	0	0	0	3	0	4	0	0
a	0	67	1	0	1997-08-01	1998-04-03	242	8.06667	0	0	1	0	3	5700	30	1	1	1	0	0	3	0	4	0	1	MRSA肺炎 十二指腸潰瘍
a	1	57	0	1	2001-01-01	2012-09-13	4212	140.4	1	0	1	0	2	15000	20	1	0	0	0	0	4	1	1	1	1
a	0	66	1	0	2005-08-01	2007-12-17	856	28.5333	0	0	1	0	3	15000	20	1	1	1	0	0	4	1	3	1	0
a	0	58	0	0	2008-01-01	2017-11-27	3566	118.867	0	1	0	0	1	10000	7.5	1	1	0	1	1	2	2	1	1	0
a	1	66	1	0	2016-04-09	2018-06-11	782	26.0667	0	0	2	0	3	125	5	1	0	0	0	0	5	0	4	0	1	腹腔内出血、膿瘍
a	1	40	0	0	1984-01-01	2012-10-10	10359	345.3	0	0	1	0	2	0	0	0	0	0	0	0	3	0	2	0	1
a	0	55	0	0	2003-04-02	2017-03-18	5026	167.533	0	0	2	0	4	0	0	0	1	1	1	0	0	0	2	0	0	十二指腸潰瘍からの出血
a	0	50	0	0	1989-01-01	2007-12-19	6828	227.6	1	0	1	0	2	0	0	0	0	0	0	0	2	2	1	1	0
a	1	46	0	0	1987-01-01	2009-07-02	8101	270.033	0	0	1	0	2	10000	0	0	0	0	0	0	2	2	1	1	0
a	0	41	0	0	1985-01-01	2012-06-11	9880	329.333	0	1	0	0	1	25000	0	0	0	0	0	0	2	2	1	1	0
a	0	58	0	0	2002-12-01	2012-08-10	3489	116.3	0	0	0	0	2	60	0	0	0	0	1	0	2	2	1	1	0	0
a	0	63	1	0	2010-06-01	2015-10-26	1945	64.8333	0	0	1	0	2	15000	0	0	1	1	1	0	4	1	3	1	0
a	0	41	0	0	1991-01-01	2018-07-02	9901	330.033	0	1	0	0	2	0	0	0	1	0	0	0	2	2	1	1	0
a	1	27	0	0	1977-01-01	2018-08-08	14977	499.233	0	0	0	0	2	0	0	0	0	0	0	0	2	2	1	1	0
a	0	65	1	0	2009-01-01	2013-09-04	1683	56.1	0	0	2	0	3	800	40	1	0	0	0	0	0	0	4	0	1	十二指腸潰瘍からの出血(IVR)ハルトマン断端のleak
a	1	69	1	0	2018-10-01	2018-12-13	72	2.4	0	0	2	3	3	320	40	1	0	0	0	0	1	0	4	0	0
a	0	66	1	0	2000-10-01	2003-09-25	1074	35.8	0	0	1	0	3	15460	40	1	0	1	0	0	4	1	3	1	0
a	0	69	1	0	2008-12-22	2009-03-02	70	2.33333	0	0	1	3	2	5000	40	1	0	0	0	0	4	1	3	1	0
a	0	54	0	0	1995-01-01	2011-09-05	6004	200.133	0	0	1	0	2	15000	40	1	0	0	0	0	4	1	1	1	1
a	0	35	0	0	1984-01-01	2017-10-17	12166	405.533	0	0	2	0	4	10000	30	1	0	0	0	0	1	0	2	0	0	腹壁瘢痕ヘルニア
a	1	52	0	0	1982-01-01	2000-04-24	6593	219.767	0	0	1	0	2	26000	20	1	0	1	0	0	4	1	1	1	0
a	0	69	1	1	2014-12-01	2015-07-03	212	7.06667	0	0	2	0	3	1470	15	1	0	1	1	0	5	0	4	0	1	DIC, ARDSを合併し周術期死亡
a	0	54	0	0	1982-01-01	1997-09-24	5663	188.767	0	0	1	0	3		10	1	0	0	0	0	4	1	1	1	0
a	1	68	1	0	2017-11-01	2018-05-21	200	6.66667	0	0	1	0	2	1150	5	1	0	0	0	0	4	1	3	1	0
a	1	62	1	0	2008-05-01	2014-08-20	2269	75.6333	0	0	1	0	2	8000	2	1	1	0	1	0	4	1	3	1	0
a	0	69	1	0	2018-05-01	2018-11-21	200	6.66667	0	0	0	0	2	815	0	0	0	0	0	0	3	0	4	0	0	肝機能障害
a	0	49	0	0	1988-01-01	2009-10-19	7848	261.6	1	1	0	0	2	1500	0	0	0	0	0	0	2	2	1	1	0
a	0	65	1	0	2010-01-01	2014-02-27	1496	49.8667	1	0	1	0	2	0	0	0	0	0	0	0	2	2	3	1	0
a	1	51	0	0	1998-01-01	2016-11-02	6781	226.033	0	0	2	1	3	10000	0	0	1	0	0	0	4	1	1	1	0
a	1	69	1	0	2016-01-01	2017-12-25	714	23.8	0	0	2	0	3	1000	60	1	0	0	0	0	4	1	3	1	0
a	0	67	1	0	2000-01-01	2002-05-20	859	28.6333	0	0	1	0	4	5400	30	1	0	1	0	0	4	1	3	1	0
a	0	67	1	0	2002-04-01	2005-04-28	1107	36.9	0	0	2	0	2	12000	30	1	0	1	0	0	4	1	3	1	0
a	1	68	1	0	2016-01-20	2018-07-04	884	29.4667	1	0	1	0	3	500	30	1	1	0	0	0	4	1	3	1	0
a	1	60	1	0	2007-09-01	2017-01-12	3371	112.367	0	0	1	0	3	14000	20	1	0	0	1	1	5	0	4	0	0	0
a	1	50	0	0	1986-01-01	2006-02-08	7237	241.233	0	0	2	0	3	75000	20	1	0	0	0	0	4	1	1	1	0
a	0	69	1	0	2007-01-01	2008-02-18	407	13.5667	0	0	1	1	3	3800	20	1	0	1	0	0	4	1	3	1	0
a	0	31	0	0	1982-05-01	2011-04-11	10420	347.333	0	0	1	0	2	2000	20	1	0	0	0	0	4	1	1	1	0
a	1	66	1	0	2010-05-01	2013-10-02	1231	41.0333	0	0	1	0	2	10000	20	1	1	1	1	0	4	1	3	1	0
a	0	69	1	0	2016-07-01	2017-03-13	252	8.4	0	0	1	0	2	3000	20	1	1	0	0	0	2	2	3	1	1	十二指腸潰瘍からの出血、SSIからsepsis→ICU管理
a	0	56	0	0	2002-05-01	2017-01-26	5305	176.833	0	0	1	0	2	25000	10	1	0	0	0	0	2	2	1	1	0
a	0	47	0	0	1990-01-01	2013-08-19	8508	283.6	0	0	1	0	2	200000	7.5	1	1	1	0	0	4	1	1	1	0
a	0	68	1	0	2009-12-01	2011-03-30	479	15.9667	0	0	1	0	2	4570	5	1	1	1	0	0	0	0	3	1	0
a	1	68	1	0	2004-08-01	2005-10-20	439	14.6333	0	0	2	0	3	0	0	0	1	0	0	0	0	0	4	0	0
a	0	70	1	0	2016-01-01	2016-04-06	95	3.16667	0	0	2	3	3	1300	0	0	1	0	0	0	5	0	4	0	0
a	0	69	1	0	2018-02-16	2018-04-06	50	1.66667	0	0	2	2	4	0	0	0	0	0	0	0	5	0	4	0	1	十二指腸より出血→内視鏡的に止血。腹腔内膿瘍、腹壁離開のため再手術(2018/4/18)
a	1	40	0	0	1978-01-01	2008-07-09	10988	366.267	0	0	0	0	2	3000	0	0	0	0	0	0	2	2	1	1	0
a	0	63	1	0	1997-01-01	2009-02-04	4353	145.1	0	0	2	0	3	10000	0	0	1	1	0	0	4	1	3	1	0
a	1	53	0	0	1999-01-01	2016-09-28	6387	212.9	1	1	0	0	2	15000	0	0	1	1	0	0	2	2	1	1	0
b	0	69	1	0	2004-05-01	2006-08-17	826	27.5333	0	0	1	0	2	20000	60	1	0	1	0	0	4	1	3	1	0
b	1	69	1	0	2004-02-01	2005-09-09	578	19.2667	0	0	1	0	3	490	40	1	0	1	0	0	4	1	3	1	0
b	0	71	1	0	2012-07-20	2012-08-29	39	1.3	0	0	2	2	3	300	30	1	0	0	0	0	5	0	4	0	1	肛門周囲膿瘍→切開排膿
b	1	45	0	0	1986-01-01	2012-12-26	9715	323.833	0	0	2	0	3	15000	30	1	0	0	0	0	0	0	2	0	0
b	0	63	1	1	2006-01-01	2014-08-02	3091	103.033	0	0	2	0	3	4900	20	1	1	0	0	0	5	0	4	0	1	誤嚥性肺炎、十二指腸病変からの出血
b	1	67	1	0	2001-01-01	2005-11-21	1760	58.6667	0	0	1	0	2	10000	15	1	0	1	0	0	4	1	3	1	0
b	0	70	1	0	2013-11-01	2014-08-11	280	9.33333	0	0	1	0	2	3480	15	1	1	1	0	0	4	1	3	1	0
b	0	70	1	0	2013-10-01	2014-07-30	299	9.96667	0	0	1	0	2	1600	10	1	0	1	1	0	4	1	3	1	0
b	1	69	1	0	2003-10-01	2005-08-05	664	22.1333	0	0	2	0	3	8000	5	1	0	1	0	0	3	0	4	0	1	腹腔内膿瘍
b	0	65	1	0	2000-01-01	2005-06-08	1957	65.2333	1	0	0	0	2	1000	0	0	0	0	0	0	2	2	3	1	0
b	1	60	1	0	2000-01-01	2011-06-27	4136	137.867	1	0	0	1	2	0	0	0	0	0	0	0	2	2	3	1	0
b	1	40	0	0	1970-01-01	2002-09-19	11778	392.6	1	0	1	0	3	3725	50	1	0	0	0	0	0	0	1	1	0
b	1	63	1	0	2000-05-01	2009-05-01	3240	108	0	0	2	1	3	15000	30	1	0	1	0	0	0	0	4	0	0
b	0	71	1	0	2016-03-01	2017-08-31	540	18	0	1	0	0	1	6100	25	1	1	0	0	0	2	2	3	1	0
b	0	51	0	0	1996-01-01	2017-11-29	7888	262.933	0	0	1	0	3	7500	20	1	1	0	1	0	4	1	1	1	1
b	0	66	1	0	2002-01-01	2008-12-11	2500	83.3333	0	0	1	0	2	15000	10	1	1	1	0	0	4	1	3	1	0
b	0	70	1	0	2010-07-01	2013-01-09	908	30.2667	0	0	1	0	3	8000	10	1	1	0	0	0	4	1	3	1	0
b	1	70	1	0	2014-05-01	2015-09-07	486	16.2	1	0	2	0	3	150	0	0	1	0	1	0	5	0	4	0	1	残存直腸から出血（プレドネマ使用）→会陰式直腸切断術(2017/1/16)
b	0	53	0	0	1992-09-01	2011-10-31	6900	230	1	0	0	0	2	7200	0	0	0	0	0	0	2	2	1	1	0
b	1	64	1	0	2007-01-01	2015-02-09	2918	97.2667	1	1	0	0	2	0	0	0	0	0	0	0	2	2	3	1	0
b	0	71	1	0	2014-04-01	2015-08-05	484	16.1333	0	0	1	0	4	700	0	0	0	0	0	1	4	1	3	1	0
b	1	66	1	0	2009-01-01	2015-11-12	2471	82.3667	0	0	1	0	2	1775	0	0	1	1	0	1	4	1	3	1	0
b	1	39	0	0	1984-08-31	2017-01-30	11670	389	0	1	0	0	1	20000	0	0	0	0	0	0	2	2	1	1	0
b	0	72	1	0	2013-12-01	2014-07-23	232	7.73333	0	0	2	1	3	2000	50	1	0	0	0	0	5	0	4	0	0	0
b	1	61	1	0	1996-07-01	2008-01-30	4169	138.967	0	0	1	0	3	25550	40	1	0	0	0	0	4	1	3	1	0
b	0	67	1	0	2011-01-01	2017-05-24	2303	76.7667	0	0	2	0	3	2587	25	1	1	1	1	1	4	1	3	1	0
b	1	72	1	0	2016-02-10	2016-06-23	133	4.43333	0	0	2	0	3	3465	20	1	1	0	1	0	5	0	4	0	0
b	1	63	1	0	1999-01-01	2008-04-09	3338	111.267	0	0	1	0	2	42000	20	1	1	0	0	0	4	1	3	1	0
b	0	72	1	0	2007-06-01	2008-10-30	509	16.9667	0	0	1	0	3	10000	20	1	0	0	0	0	4	1	3	1	0
b	0	43	0	0	1972-01-01	2002-11-06	11105	370.167	0	1	0	0	1	55000	10	1	0	0	0	0	2	2	1	1	0
b	0	72	1	0	2008-09-01	2009-11-28	447	14.9	1	0	1	0	2	3000	10	1	0	1	0	0	4	1	3	1	0
b	0	70	1	0	2002-08-17	2005-09-14	1107	36.9	0	0	1	0	4	8000	5	1	0	1	0	0	2	2	3	1	0
b	1	63	1	0	2004-01-01	2014-04-28	3717	123.9	0	0	1	0	2	13000	5	1	0	0	0	0	4	1	3	1	0
b	0	63	1	0	2005-01-01	2015-01-15	3614	120.467	0	0	1	0	3	25000	5	1	1	1	0	1	4	1	3	1	0
b	0	69	1	0	2012-10-01	2017-01-12	1541	51.3667	0	0	2	0	4	5550	0	0	1	0	1	0	4	1	4	0	1	術後イレウス、保存的に軽快
b	0	71	1	0	2011-10-01	2013-05-02	571	19.0333	0	0	1	0	2	2300	0	0	1	1	0	0	4	1	3	1	0
b	1	35	0	0	1976-01-01	2014-07-02	13861	462.033	1	1	0	0	1	0	0	0	0	0	0	0	2	2	1	1	0
b	0	73	1	0	2015-07-30	2015-09-30	60	2	3	1	0	1	2	0	0	0	0	0	0	0	2	2	3	1	0	0
b	0	74	1	1	2013-08-01	2014-02-19	198	6.6	0	0	2	3	3	5000	50	1	0	1	0	0	3	0	4	0	1	腹腔内感染症
b	0	72	1	1	1999-11-01	2001-04-16	525	17.5	1	0	1	0	4	7000	30	1	0	0	0	0	7	1	3	1	1	直腸断端leakし骨盤内膿瘍認めドレーン挿入するもDICとなり、01/7/30 死亡。
b	0	69	1	0	1996-12-01	2001-11-29	1798	59.9333	1	0	1	0	3	14000	30	1	0	0	0	0	7	1	3	1	0
b	1	73	1	0	2007-04-01	2008-01-17	286	9.53333	0	0	1	1	3	1000	20	1	0	1	0	0	4	1	3	1	0
b	1	70	1	0	2006-05-01	2010-06-14	1483	49.4333	1	0	1	0	2	37000	20	1	0	1	0	0	4	1	3	1	0
b	0	70	1	1	2013-01-01	2017-04-26	1555	51.8333	0	0	2	0	4	2000	0	0	0	0	0	0	5	0	4	0	1	下腹壁動脈からの出血(2017/5/1再手術）、肝不全、心不全、死亡(2017/6/13)
b	0	65	1	0	1995-11-01	2005-02-03	3332	111.067	0	0	1	0	2	25000	0	0	0	0	0	0	2	2	3	1	0
b	0	74	1	0	2008-04-01	2008-06-05	64	2.13333	0	0	1	2	3	0	0	0	0	0	0	0	7	1	3	1	0
b	0	74	1	0	2016-03-01	2016-09-01	180	6	0	0	1	0	3	5000	40	1	1	1	1	0	4	1	3	1	0	0
b	0	74	1	0	2016-02-01	2016-08-15	194	6.46667	0	0	2	2	4	1000	30	1	0	1	0	0	5	0	4	0	1	ストーマの外側に巨大な膿瘍を形成し、ドレナージ(2016/8/31)
b	0	73	1	0	2005-01-01	2007-02-26	775	25.8333	0	0	2	1	3	2300	30	1	0	0	0	0	4	1	3	1	1	腹壁感染
b	0	73	1	0	1997-01-01	1999-03-10	789	26.3	0	0	0	3	2	1500	20	1	0	0	0	0	7	1	3	1	0
b	1	74	1	0	2016-06-01	2017-03-07	276	9.2	0	0	1	0	3	500	10	1	1	0	0	0	0	0	4	0	0
b	1	63	1	0	2018-05-09	2018-11-26	197	6.56667	0	1	0	0	1	24500	5	1	1	1	1	0	2	2	3	1	0
b	0	75	1	0	1998-02-01	1998-10-07	246	8.2	0	0	1	1	3	0	0	0	0	0	0	0	7	1	3	1	0
b	1	55	0	0	1997-03-03	2017-03-27	7224	240.8	0	0	0	0	2	0	0	0	0	0	0	0	2	2	1	1	0
b	0	77	1	0	2009-01-01	2017-07-21	3080	102.667	0	0	1	0	2	500	0	0	1	1	1	0	4	1	3	1	0
b	0	72	1	0	2015-12-01	2018-01-15	764	25.4667	0	0	1	0	3	2500	0	0	1	1	0	1	4	1	3	1	0
c	1	76	1	0	2012-07-01	2012-09-14	73	2.43333	0	0	2	3	3	1000	60	1	0	0	0	0	5	0	4	0	0	麻痺性イレウス、保存的に軽快
c	0	76	1	0	2017-09-05	2017-11-09	64	2.13333	0	0	2	3	3	1160	60	1	1	0	0	0	5	0	4	0	0
c	1	56	0	0	1988-01-01	2009-11-05	7864	262.133	1	0	1	0	2	15000	40	1	0	1	0	0	4	1	1	1	1
c	0	75	1	0	2013-05-01	2013-09-25	144	4.8	0	0	1	0	2	2000	30	1	0	0	0	0	2	2	3	1	0
c	0	73	1	0	2007-09-01	2010-09-27	1106	36.8667	0	0	0	0	2	1350	0	0	1	1	0	0	4	1	3	1	0
c	0	77	1	0	2008-09-01	2009-03-16	195	6.5	0	0	2	2	2	1200	40	1	0	0	0	0	4	1	3	1	0
c	0	69	1	0	2002-01-01	2010-05-31	3030	101	0	0	1	0	2	1000	0	0	0	1	0	0	4	1	3	1	0
c	0	77	1	0	2012-06-01	2012-10-15	134	4.46667	0	0	1	0	2	1500	0	0	0	1	0	0	2	2	3	1	0
c	1	69	1	0	2007-10-01	2015-02-04	2643	88.1	0	0	1	1	2	0	0	0	0	0	0	0	2	2	3	1	0
c	0	77	1	1	2005-05-01	2006-06-16	405	13.5	0	0	2	0	3	10000	50	1	0	0	0	0	0	0	4	0	1	粘液廔壊死
c	0	77	1	0	2014-08-01	2015-03-26	235	7.83333	0	0	2	3	3	2680	2.5	1	0	0	1	0	5	0	4	0	1	下肢静脈血栓症、前立腺がんの膀胱浸潤による出血
c	0	78	1	0	2016-07-01	2016-09-15	74	2.46667	1	0	1	3	3	2000	0	0	1	0	0	0	0	0	4	0	0
c	1	77	1	0	2017-08-01	2018-04-03	242	8.06667	0	0	2	0	3	1500	0	0	1	0	0	0	5	0	4	0	0
c	1	78	1	0	2015-06-10	2015-10-01	111	3.7	0	0	0	3	1	0	0	0	0	0	0	0	2	2	3	1	0	腹壁瘢痕ヘルニア
c	0	73	1	0	2011-03-01	2016-02-05	1774	59.1333	0	0	2	0	2	1000	0	0	1	1	1	0	4	1	3	1	0
c	0	78	1	0	2006-02-01	2006-11-28	297	9.9	0	0	2	2	3	6000	40	1	0	1	0	0	1	0	4	0	1	腹壁感染、肺炎
c	0	78	1	0	2013-03-01	2014-12-15	644	21.4667	0	0	1	0	3	1480	2.5	1	0	1	0	0	4	1	3	1	0
c	0	60	1	0	1991-01-01	2010-11-29	7168	238.933	1	0	0	0	2	1000	0	0	0	0	0	0	2	2	3	1	0
c	0	57	0	0	1989-01-01	2011-01-06	7925	264.167	0	0	1	0	2	16000	0	0	0	0	0	0	2	2	1	1	0
c	0	76	1	0	2012-01-01	2015-06-17	1246	41.5333	1	0	0	0	2	2000	0	0	1	0	0	0	4	1	3	1	0
c	1	79	1	0	2008-12-01	2009-07-29	238	7.93333	0	0	1	3	2	1000	30	1	0	0	0	0	4	1	3	1	0
c	0	79	1	0	2005-09-01	2006-01-23	142	4.73333	0	0	1	0	2	4520	10	1	0	1	0	0	4	1	3	1	0
c	0	74	1	0	2013-01-10	2018-06-28	1968	65.6	1	0	1	0	2	745	5	1	0	0	0	0	2	2	3	1	0
c	0	80	1	0	2012-07-01	2012-08-05	34	1.13333	0	0	2	1	2	120	0	0	0	0	0	0	3	0	4	0	1	腹腔内、腹壁感染症、下肢静脈血栓症
c	1	77	1	0	2015-01-01	2018-01-09	1088	36.2667	0	0	2	2	4	0	0	0	0	0	0	0	0	0	4	0	0
c	0	59	0	0	1987-01-01	2008-10-08	7837	261.233	1	0	1	0	2		0	0	0	0	0	0	7	1	1	1	0
c	0	77	1	0	2011-03-01	2014-06-16	1185	39.5	0	0	1	0	2	0	0	0	1	1	0	0	4	1	3	1	0
d	0	81	1	0	2008-09-01	2008-09-26	25	0.833333	0	0	2	3	3	560	80	1	0	1	0	0	0	0	4	0	1	腹壁膿瘍
d	1	60	1	0	1996-01-01	2017-07-05	7744	258.133	0	0	0	0	2	100000	5	1	1	0	0	0	2	2	3	1	0
d	1	33	0	0	1970-01-01	2018-05-11	17410	580.333	0	0	2	0	2	0	0	0	0	1	1	0	4	1	1	1	0
d	0	79	1	0	2016-09-01	2018-06-04	633	21.1	0	0	1	0	3	31675	0	0	1	1	0	0	4	1	3	1	0
d	0	79	1	0	2014-01-01	2016-04-01	810	27	0	0	2	0	3	2000	50	1	1	0	0	0	0	0	4	0	0	0
d	0	81	1	1	2012-04-01	2012-07-20	109	3.63333	0	0	2	3	3	1200	40	1	0	1	1	0	5	0	4	0	1
d	0	82	1	1	2012-08-20	2012-10-05	45	1.5	0	0	2	2	3	8000	40	1	0	0	0	0	0	0	4	0	1	腹壁哆開→再縫合→肺炎で死亡
d	0	72	1	0	1999-01-01	2009-06-04	3753	125.1	0	0	1	0	3	3900	20	1	0	1	0	0	4	1	3	1	0
d	0	82	1	0	2016-07-11	2016-07-27	16	0.533333	0	0	2	3	3	0	0	0	0	0	0	0	5	0	4	0	0	0
d	0	77	1	0	2012-06-01	2017-06-03	1802	60.0667	0	0	2	0	2	5400	0	0	1	0	1	0	4	1	3	1	0
d	1	48	0	0	1981-01-01	2016-12-29	12958	431.933	0	0	2	0	4	0	0	0	0	0	0	0	1	0	2	0	0	術後イレウス→long tubeで軽快、カテーテル感染
d	0	82	1	0	2017-02-01	2018-05-02	451	15.0333	0	0	2	0	3	4000	0	0	1	0	1	0	5	0	4	0	0
d	0	83	1	0	2017-07-01	2017-08-10	39	1.3	0	0	2	2	3	160	40	1	1	0	0	0	0	0	4	0	0
d	0	84	1	0	2013-10-01	2014-03-13	162	5.4	0	0	1	0	2	1460	5	1	0	0	0	0	4	1	3	1	0	0
d	1	85	1	0	2011-09-01	2012-02-02	151	5.03333	0	0	1	1	2	4500	5	1	0	0	0	0	4	1	3	1	0
d	1	81	1	0	2005-02-01	2010-02-25	1824	60.8	1	0	2	0	3	1800	0	0	1	1	0	0	4	1	3	1	0
d	1	86	1	0	2017-09-15	2017-10-27	42	1.4	0	0	2	2	3	750	40	1	1	0	0	0	5	0	4	0	0	術後脱水
d	1	76	1	0	2008-01-01	2018-02-19	3648	121.6	0	0	2	0	3	5600	0	0	1	1	1	1	5	0	4	0	1	リステリアによる髄膜脳炎のため、意識障害が遷延した
d	1	73	1	0	2002-12-01	2016-11-21	5030	167.667	0	0	2	0	4	15000	20	1	0	0	0	0	4	1	3	1	0
d	0	72	1	0	1999-07-01	2015-09-16	5835	194.5	0	0	1	0	2	8000	20	1	1	0	0	0	4	1	3	1	0	0
